# Supplementary material for: Single cell RNA sequencing research in maternal fetal interface
Source: Front Cell Dev Biol. 2023 Jan 10;10:1079961. doi: 10.3389/fcell.2022.1079961 (PMC9871254; doi:10.3389/fcell.2022.1079961)
Supplement: Supplementary file 1 [file Table1.XLSX]

## Sheet: Sheet1
measurement	year	samples	Gestational age (weeks)	Single cell isolation	platform	Sequencing	analysis	Research Direction	References
scRNA-seq	2018	Placentas, maternal peripheral blood mononuclear cells and decidua	44726	enzyme	10X Genomics and Smart-seq2	Illumina Hiseq 2000/4000,	Cell Ranger (ver.2.0,), HISAT2, R package Seurat (ver.2.3.3),	First trimester	(Vento-Tormo et al., 2018)
scRNA-seq	2021	Decidua	39-40	enzyme	10X Genomics	Illumina NovaSeq 6000	Cell Ranger (ver.2.0.1), package of R software, Cell Browser (ver.2.0.0)	Peripartum period	(Huang et al., 2021)
scRNA-seq	2019	Basal plate, placental villous, and chorioamniotic membranes	Preterm labor (33-35weeks) and term labor (38-40weeks)	MACS, enzyme	10X Genomics	Illumina Hiseq X Ten	Cell Ranger (ver.2.1.1), R package Seurat	Term and preterm parturition	(Pique-Regi et al., 2019)
scRNA-seq	2021	placenta	38-41	enzyme	10X Genomics	Illumina NovaSeq 6000	Cell Ranger (ver.3.0), R package Seurat(ver.2.3.4)	Gestational diabetes mellitus	(Yang et al., 2021)
scRNA-seq	2018	Villi and decidua	44723	enzyme	Drop-seq and 10X Genomics	Illumina NextSeq 500 and Illumina HiSeq 2500	Drop-seq core computational protocol (ver. 1.2)	First trimester	(Suryawanshi et al., 2018)
scRNA-seq	2018	placenta	8, 24	Enzyme, MACS	Smart-seq2	Illumina Hiseq4000	R package Seurat	first- and second-trimester human placentas	(Liu et al., 2018)
scRNA-seq	2022	placenta	17-23	Microscope, enzyme	Smart-seq	Illumina Nova seq 6000	CLC Genomics Workbench 20.0, R (ver. 3.6.1)	Mid-gestation	(Toothaker et al., 2022)
scRNA-seq	2021	decidua	44721	Enzyme, MACS	10X Genomics	Illumina Nova seq 6000	Cell ranger (ver. 3.1.1) and R（ver. 3.5.2）	Unexplained Recurrent pregnancy loss	(Chen et al., 2021)
scRNA-seq	2021	decidua	44689	enzyme	10X Genomics	Illumina Hiseq X Ten	Cell Ranger (ver. 4.0.0 and Seurat（ver. 3.0）R toolkit	Recurrent pregnancy loss	(Du et al., 2021)
scRNA-seq	2021	Peripheral blood and decidua	44720	Enzyme, MACS	10X Genomics	Illumina Nova seq 6000	Cell ranger（ver. 2.0.1）, Seurat (ver. 3.0.3）and R package (ver. 3.12.0)	Recurrent pregnancy loss	(Wang et al., 2021a)
scRNA-seq	2021	decidua	44751	Enzyme, FACS	10X Genomics	Illumina Hiseq X Ten	Cell ranger（ver. 3.0.0）, Seurat (ver. 2.3.1）	Recurrent pregnancy loss	(Guo et al., 2021)
scRNA-seq	2021	placenta	34-39	enzyme	scFTD-seq	Illumina Hiseq X	Ensemble (ver. 92), R package (ver.3.0.1)	preeclampsia	(Zhang et al., 2021)
scRNA-seq	2022	placenta	32-41	enzyme	10X Genomics	Not mentioned	Cell ranger, R package Seurat (ver.3.0), SCENIC (ver.1.1.2.2)	preeclampsia	(Zhou et al., 2022b)
